# Supplementary material for: Allele specific PCR for a major marker of levamisole resistance in Haemonchus contortus
Source: Int J Parasitol Drugs Drug Resist. 2022 Aug 10;20:17–26. doi: 10.1016/j.ijpddr.2022.08.001 (PMC9399269; doi:10.1016/j.ijpddr.2022.08.001)
Supplement: Supplementary Table 1 — Full combined genotype results of single worm Indel PCR carried out on MHco18(UGA2004), and MHco3(ISE) [file mmc1.xlsx]

## Sheet: Sheet1
GENOTYPE Indel PCR MHco18(UGA2004)	COUNT	PERCENTAGE
Homozygous deletion	44/48	0.92
Heterozygous	3/48	0.06
Homozygous insertion	1/48	0.02
GENOTYPE Indel PCR MHco3(ISE)	COUNT	PERCENTAGE
Homozygous deletion	87/135	0.64
Heterozygous	38/135	0.28
Homozygous insertion	10/135	0.08
