# Supplementary material for: Allele specific PCR for a major marker of levamisole resistance in Haemonchus contortus
Source: Int J Parasitol Drugs Drug Resist. 2022 Aug 10;20:17–26. doi: 10.1016/j.ijpddr.2022.08.001 (PMC9399269; doi:10.1016/j.ijpddr.2022.08.001)
Supplement: Supplementary Table 2 — Full combined genotype results of single worm RFLP carried out on MHco18(UGA2004), MHco3(ISE), and MHco3/18 [file mmc2.xlsx]

## Sheet: Sheet1
GENOTYPE RFLP MHco18(UGA2004)	COUNT	PERCENTAGE
At least 1 allele R	58/77	0.75
RR	30/77	0.38
RS (including ambiguous heterozygotes)	28/77	0.36
SS	19/77	0.24
GENOTYPE RFLP MHco3(ISE)	COUNT	PERCENTAGE
At least 1 allele R	0/94	0
RR	0/94	0
RS (including ambiguous heterozygotes)	0/94	0
SS	94/94	1
GENOTYPE RFLP MHco3/18	COUNT	PERCENTAGE
At least 1 allele R	21/35	0.6
RR	1/35	0.04
RS (including ambiguous heterozygotes)	20/35	0.56
SS	14/35	0.4
