# Supplementary material for: Allele specific PCR for a major marker of levamisole resistance in Haemonchus contortus
Source: Int J Parasitol Drugs Drug Resist. 2022 Aug 10;20:17–26. doi: 10.1016/j.ijpddr.2022.08.001 (PMC9399269; doi:10.1016/j.ijpddr.2022.08.001)
Supplement: Supplementary Table 3 — Full combined genotype results of single worm AS-PCR carried out on MHco18(UGA2004), MHco3(ISE), pre/post-LEV treated MHco3/18, MHco4(WR), MHco10(CAVR), Farm 001, and Farm 002 [file mmc3.xlsx]

## Sheet: Sheet1
GENOTYPE AS-PCR MHco18(UGA2004)	COUNT	PERCENTAGE
At least 1 allele R	68/71	0.95
RR	22/71	0.31
RS	46/71	0.65
SS	3/71	0.04
GENOTYPE AS-PCR MHco3(ISE)
At least 1 allele R	0/32	0
RR	0/32	0
RS	0/32	0
SS	32/32	1
GENOTYPE AS-PCR Pre LEV Treatment (7939) MHco3/18	COUNT	PERCENTAGE
At least 1 allele R	49/85	0.58
RR	8/85	0.09
RS	41/85	0.48
SS	36/85	0.42
GENOTYPE AS-PCR Post LEV Treatment (7939) MHco3/18	COUNT	PERCENTAGE
At least 1 allele R	59/79	0.75
RR	13/79	0.16
RS	46/79	0.58
SS	20/79	0.25
GENOTYPE AS-PCR Farm 001 (LEV Resistant)	COUNT	PERCENTAGE
At least 1 allele R	47/59	0.8
RR	19/59	0.32
RS	28/59	0.48
SS	12/59	0.2
GENOTYPE AS-PCR Farm 002 (LEV Sensitive)	COUNT	PERCENTAGE
At least 1 allele R	0/38	0
RR	0/38	0
RS	0/38	0
SS	38/38	1
