# Supplementary material for: Allele specific PCR for a major marker of levamisole resistance in Haemonchus contortus
Source: Int J Parasitol Drugs Drug Resist. 2022 Aug 10;20:17–26. doi: 10.1016/j.ijpddr.2022.08.001 (PMC9399269; doi:10.1016/j.ijpddr.2022.08.001)
Supplement: Supplementary Table 4 — Genotype results separated by batch of L3 worms picked for comparison of variation of proportion of S168T within each sample [file mmc4.xlsx]

## Sheet: Sheet1
BATCH 1
GENOTYPE AS-PCR MHco18(UGA2004)	COUNT	PERCENTAGE
At least 1 allele R	44/47	0.94
RR	22/47	0.47
RS	22/47	0.47
SS	3/47	0.06
BATCH 2
GENOTYPE AS-PCR MHco18(UGA2004)	COUNT	PERCENTAGE
At least 1 allele R	24/24	1
RR	0/24	0
RS	24/24	1
SS	0/24	0
BATCH 1
GENOTYPE AS-PCR Pre LEV Treatment (7939) MHco3/18	COUNT	PERCENTAGE
At least 1 allele R	28/54	0.52
RR	7/54	0.13
RS	21/54	0.39
SS	26/54	0.48
GENOTYPE AS-PCR Post LEV Treatment (7939) MHco3/18	COUNT	PERCENTAGE
At least 1 allele R	17/52	0.69
RR	10/52	0.19
RS	26/52	0.5
SS	16/52	0.31
BATCH 2
GENOTYPE AS-PCR Pre LEV Treatment (7939) MHco3/18	COUNT	PERCENTAGE
At least 1 allele R	21/31	0.68
RR	1/31	0.03
RS	20/31	0.65
SS	10/31	0.32
GENOTYPE AS-PCR Post LEV Treatment (7939) MHco3/18	COUNT	PERCENTAGE
At least 1 allele R	23/27	0.85
RR	3/27	0.11
RS	20/27	0.74
SS	4/27	0.15
